# Supplementary material for: A Polyphasic and Taxogenomic Evaluation Uncovers Arcobacter cryaerophilus as a Species Complex That Embraces Four Genomovars
Source: Front Microbiol. 2018 Apr 27;9:805. doi: 10.3389/fmicb.2018.00805 (PMC5934430; doi:10.3389/fmicb.2018.00805)
Supplement: Supplementary file 2 [file Data_Sheet_1.XLSX]

## Sheet: Table S1
Supplementary Table S1. Accession number or locus tag* of the housekeeping genes and genomes used in the study.
Strain	Accession number or Locus tag*
	atpA	gyrB	hsp60	rpoB	Genome	SRA
LMG 24291T	JF803015	JF803152	JF803062	JF803222	NXGK01	SRR6805241
LMG 9065	CJ670_02570*	CJ670_00435*	CJ670_06770*	CJ670_10580*	NXGI01	SRR6805237
LMG 9861	JF803017	HE565384	JF803061	JF803224	NXGJ01	SRR6805238
LMG 10229	JF803018	GU291961	JF803050	JF803225	NXGD01	SRR6805240
LMG 10210	CJ673_01840*	CJ673_04040*	FN555372	CJ673_08295*	NXGE01	SRR6805236
LMG 29976	JF803016	FR682117	JF803060	JF803223	NXGC01	SRR6805239
LMG 9871	CJ671_01645*	CJ671_06060*	FN555370	CJ671_03945*	NXGH01	SRR6805235
LMG 10241	JF803019	HE565383	JF803051	JF803226
LMG 9863	KM365529	KM365481	KM365545	KM365513
LMG 10829	MH059956	MH059992	DQ059481	MH060011
L397	HCJBBJIN_01690*	HCJBBJIN_00726*	HCJBBJIN_01875*	HCJBBJIN_01069*	LRUQ01	NA
L398	IGHLCDKC_01788*	IGHLCDKC_00483*	IGHLCDKC_00603*	IGHLCDKC_01215*	LRUR01	NA
L399	LIEKBJFB_01644*	LIEKBJFB_00758*	LIEKBJFB_00350*	LIEKBJFB_01243*	LRUS01	NA
L400	PJKEJCAK_01809*	PJKEJCAK_01240*	PJKEJCAK_01056*	PJKEJCAK_01450*	LRUT01	NA
L401	KPFDGGMD_02061*	KPFDGGMD_01453*	KPFDGGMD_01541*	KPFDGGMD_01087*	LRUU01	NA
L406	EINDKKGD_01567	EINDKKGD_00477*	EINDKKGD_00519*	EINDKKGD_00435*	LRUV01	NA
F196	KM365530	KM365482	KM365546	KM365514
8122333	KM365541	KM365493	KM365557	KM365525
8749401	MH059957	MH059993	MH059974	MH060012
8756347	MH059958	MH059994	MH059975	MH060013
14 PHA	KM365534	KM365486	KM365550	KM365518
20 PHF	KM365535	KM365487	KM365551	KM365519
284/1	MH059959	MH059995	MH059976	MH060014
AB3A	KM365536	KM365488	KM365552	KM365520
AB74A	KM365538	KM365490	KM365554	KM365522
AL 20-1	KM365542	KM365494	KM365558	KM365526
AO2A	KM365537	KM365489	KM365553	KM365521
BUF3	MH059960	MH059996	MH059977	MH060015
CV-152	MH059962	MH059998	MH059979	MH060017
CV-2101	MH059963	MH059999	MH059980	MH060018
EMU-3	MH059964	MH060000	MH059981	MH060019
FE7	MH059965	MH060001	MH059982	MH060020
FEBU4	MH059961	MH059997	MH059978	MH060016
HHS 118A	MH059966	MH060002	MH059983	MH060021
HHS 133A	KM365539	KM365491	KM365555	KM365523
HHS 188A	MH059967	MH060003	MH059984	MH060022
HHS 191A	MH059968	MH060004	MH059985	MH060023
HHS 205A	KM365540	KM365492	KM365556	KM365524
MC 2-2	KM365543	KM365495	KM365559	KM365527
MCV 42-1	MH059969	MH060005	MH059986	MH060024
ME 15-4	MH059970	MH060006	MH059987	MH060025
NAV 15-1	MH059971	MH060007	MH059988	MH060026
NAV12-2	MH059972	MH060008	MH059989	MH060027
NB14A	MH059973	MH060009	MH059990	MH060028
RW15-1	LT986689	LT986694	LT986699	LT986684
RW17-4	LT986690	LT986695	LT986700	LT986685
RW25-5	LT986691	LT986696	LT986701	LT986686
RW33-8	LT986692	LT986697	LT986702	LT986687
RW45-3	LT986693	LT986698	LT986703	LT986688
UF1T	KM365531	KM365483	KM365547	KM365515
UF2T	KM365532	KM365484	KM365548	KM365516
UPER3	KM365533	KM365485	KM365549	KM365517

## Sheet: Table S2
Supplementary Table S2. Accession numbersa or locus tagb of the virulence genes used in the in-house database.
Genes	Accession numbersa / Locus tag*
ciaB	HF935054a	HF935053a	HF935047a	HF935046a
mviN	ABU_RS04395b	ABLL_RS05675b	ARNIT_RS10565b
cj1349	HF935058a	HF935063a	HF935061a
cadF	HF935040a	HF935042a	HF935041a
hecA	HF935065a	HF935064a	HF935066a
hecB	ABU_RS04705b	ABLL_RS04490b	ARNIT_RS15685b
tlyA	ABLL_RS06845b	ABU_RS06800b
irgA	HF935067a
pldA	ABU_RS04310b	ABLL_RS05545b	ARNIT_RS10720b
